# Supplementary material for: Renewed proliferation in adult mouse cochlea and regeneration of hair cells
Source: Nat Commun. 2019 Dec 4;10:5530. doi: 10.1038/s41467-019-13157-7 (PMC6892913; doi:10.1038/s41467-019-13157-7)
Supplement: Supplementary file 7 — Source Data [file 41467_2019_13157_MOESM7_ESM.xlsx]

## Sheet: Fig1n
BrdU+ HCs/100um		BrdU+ SCs/100um
Ad-V5-BrdU	Ad-Myc/Ad-Cre-BrdU	Ad-V5-BrdU	Ad-Myc/Ad-Cre-BrdU
0	4	0	15
0	2	0	11
0	6	0	25
0	3	0	26
0	2	0	17
0	5	0	20
	1		21
	3		15

## Sheet: Fig1o
BrdU+ HCs/100um		BrdU+ SCs/100um
Ad-V5-BrdU	Ad-Myc/Ad-Cre-BrdU	Ad-V5-BrdU	Ad-Myc/Ad-Cre-BrdU
0	3	0	18
0	3	0	19
0	2	0	9
0	3	0	14
0	6	0	6
0	3	0	7

## Sheet: Fig2h
MKI67+ SCs/100um
Ad-V5	Ad-Myc/Ad-Cre
0	5.2
0	16.53
0	13.41
0	18.29
0	20.33

## Sheet: Fig2i
pH3+ SCs/100um
Ad-V5	Ad-Myc/Ad-Cre
0	7.26
0	1.62
0	3.08

## Sheet: Fig2j
BrdU+ SCs/100um
Ad-V5-BrdU	Ad-Myc/Ad-Cre-BrdU
0	16
0	10
0	17
0	15

## Sheet: Fig2k
SCs/100um
Ad-V5	Ad-Myc/Ad-Cre
97.67	102.29
90.4	95.4
42.4	47.58
35	38.36
39.5	47.98
51.57	62.3
48.36	59.83
58.53	61.79
33.6	58.2

## Sheet: Fig2q
MKI67+ IHCs/100um
Ad-V5	Ad-Myc/Ad-Cre
0	5
0	3
0	4
0	3
0	5
0	2
0	3
0	6

## Sheet: Fig2r
pH3+ IHCs/100um
Ad-V5	Ad-Myc/Ad-Cre
0	1
0	2
0	2
0	1
0	1
0	0

## Sheet: Fig2s
BrdU+ IHCs/100um
Ad-V5-BrdU	Ad-Myc/Ad-Cre-BrdU
0	4
0	3
0	4
0	4
0	4
0	7
0	2
0	6

## Sheet: Fig2t
IHCs/100um
Ad-V5	Ad-Myc/Ad-Cre
12	16
11	14
12	16
12	14
11	14
13	14
12	16
11	14

[truncated: 19 more sheets: Fig4g, Fig4h, Fig4i, Fig4j, Fig5e, Fig5f, Fig7e, Fig7f, Fig7j, Fig7n, Fig7o, Supp Fig1d, Supp Fig2e, Supp Fig2f, Supp Fig4d, Supp Fig4g, Supp Fig5n, Supp Fig7e, Supp Fig7f]
